# Supplementary material for: Differential timing of gene expression regulation between leptocephali of the two Anguilla eel species in the Sargasso Sea
Source: Ecol Evol. 2011 Dec;1(4):459–67. doi: 10.1002/ece3.27 (PMC3287341; doi:10.1002/ece3.27)
Supplement: Supplementary file 1 [file ece30001-0459-SD1.xls]

## Sheet: Sheet1
Supplementary table 1a: Gene name, annotation information, expression ratio and q-values for 146 genes showing significant interaction between size and species
(see Material & Methods for details) in two leptocephali samples from two eel species (A. rostrata & A. anguilla). Expression ratios represent A. rostrata / A. anguilla expression levels.
Functionnal categories and			Expression ratio
biological functions	ID	Gene name	Group 1	2	3	4	q-value
a) Cell cycle and developmental processes:
Cell cycle control	7905	Receptor accessory protein 5 (REEP5)	1.18416	0.819254	1.01797	1.27323	0.0175027
	143686	Sestrin 3 (SESN3)	0.936813	1.0856	0.979944	0.939545	0.0294558
	50624	CUB and zona pellucida-like domains 1 (CUZD1)	1.05355	0.899613	0.958866	0.992056	0.0310327
	6745	Signal sequence receptor alpha (SSR1)	1.02878	0.963581	0.91244	1.00773	0.0489584
	11104	Katanin p60 (ATPase-containing) subunit A 1 (KATNA1) (2)*	1.03348	0.925971	0.806249	0.93068	< 0.05
	3956	Lectin galactoside-binding soluble 1 (LGALS1) (5)	1.0479	1.0617	0.963436	1.00051	< 0.05
Cell structure	3872	Keratin 17 (KRT17)	1.01329	0.908315	0.727866	0.985393	5.55038e-05
	3851	Keratin 4 (KRT4)	1.06491	1.03996	0.901471	1.32752	0.00283069
	10232	Mesothelin (MSLN)	1.14631	0.819468	0.984496	1.11418	0.00432409
	7846	Tubulin, alpha 3 (-)	1.1109	0.808427	1.00343	0.98027	0.00624886
	4747	Neurofilament, light polypeptide 68kDa (NEFL)	0.877087	1.17007	1.05127	0.959237	0.00768779
	5493	Periplakin (PPL)	1.02659	0.782467	1.193	1.08839	0.00925253
	7379	Uroplakin 2 (UPK2)	1.04241	0.899026	1.02474	0.904184	0.019322
	1073	Cofilin 2, muscle (CFL2) (2)	1.04466	0.907872	0.823756	0.97641	< 0.05
Developmental processes	1749	Distal-less homeobox 5 (DLX5)	0.867262	1.13345	0.98037	0.933187	0.00353426
	4760	Neurogenic differentiation 1 (NEUROD1)	0.982958	0.990009	0.941314	1.08898	0.00410068
	59272	Angiotensin I converting enzyme 2 (ACE2)	1.02228	0.856961	1.09107	1.01908	0.00569369
	2743	Glycine receptor beta (GLRB)	0.998507	0.893556	0.927843	1.12985	0.00762292
	8815	Barrier to autointegration factor 1 (BANF1)	1.04434	0.836755	0.977209	0.969979	0.0100179
	302	Annexin A2 (ANXA2)	1.08566	0.875591	0.951862	1.02229	0.0135085
	54715	Ataxin 2-binding protein 1 (-)	0.934563	1.06883	1.02873	1.08758	0.0178566
	4636	Myosin, light chain 5, regulatory (MYL5)	1.15863	0.863677	1.04117	0.95904	0.0292256
	668	Forkhead box L2 (FOXL2)	1.01525	0.99351	1.03094	0.881412	0.0394393
	5617	Prolactin (PRL) (3)	0.924118	1.26164	1.02388	1.17344	< 0.05
Nucleoside, nucleotide and	2984	Guanylate cyclase 2C (GUCY2C)	0.946665	1.05193	0.996675	0.988001	0.00453744
nucleic acid metabolism	3020	H3 histone, family 3A (H3F3A)	1.11379	0.840751	0.982839	1.25774	0.0100179
b) Cellular and organismal transport:
Intracellular protein traffic	91782	CHMP family, member 7 (CHMP7)	1.05144	0.849333	1.04571	0.953183	0.0105711
Neuronal activities	6622	Synuclein, alpha (SNCA)	0.92405	1.0589	1.06244	0.937007	0.0301427
	9900	Synaptic vesicle glycoprotein 2A (SV2A)	1.0435	0.857273	0.962563	0.950365	0.0339821
Protein targeting and localization	7529	Tyr 3- / Trp 5-monooxygenase activation protein, beta polypeptide (YWHAB)	1.08372	0.849037	0.943723	1.01123	0.0300874
Transport	81689	HESB-like domain containing 2 (HBLD2)	0.912569	1.12	1.02917	0.978497	0.000550768
	6550	Solute carrier family 9 (sodium/hydrogen exchanger), member 3 (SLC9A3)	1.06355	0.845382	0.94358	0.977701	0.00844613
	3050	Hemoglobin zeta (HBZ)	1.13589	1.11201	1.04005	0.928605	0.0130873
	26154	ATP-binding cassette, sub-family A, member 12 (ABCA12)	0.843946	1.06532	1.03134	0.93416	0.0185954
	481	ATPase, Na+/K+ transporting, beta 1 polypeptide (ATP1B1)	1.06672	0.917372	0.901194	1.01144	0.0279191
	6529	Solute carrier family 6 (neurotransmitter transporter), member 1 (SLC6A1)	0.931059	1.08522	0.965165	0.915509	0.0352138
	51458	Rh family, C glycoprotein (RHCG)	0.947485	1.05438	0.99457	0.897664	0.036282
	293	Solute carrier family 25 (adenine nucleotide translocator), member 6 (SLC25A6)	0.950518	0.84768	0.923014	0.988119	0.0382859
	6557	Solute carrier family 12 (Na/K/Cl transporters), member 1(SLC12A1) (4)	1.02061	0.893563	1.04071	0.99985	< 0.05
	6564	solute carrier family 15 (oligopeptide transporter), member 1 (SLC15A1) (9)	1.08676	0.795971	1.27953	0.996332	< 0.05
	2495	Ferritin, heavy polypeptide 1 (FTH1) (2)	1.08985	0.909244	0.937858	0.951883	< 0.05
c) Energy metabolism:
Carbohydrate metabolism	2023	Enolase 1 (ENO1)	0.970545	0.833211	0.747453	1.36838	0.000604088
	54578	UDP glucuronosyltransferase 1 family, polypeptide A6 (UGT1A6)	1.08679	1.08107	0.894864	0.928213	0.0170964
	27159	Chitinase, acidic (CHIA)	1.01934	1.09087	1.04368	0.941022	0.0222989
	226	Aldolase A, fructose-bisphosphate (ALDOA)	0.958384	1.09453	0.938598	1.03903	0.0241357
	642103	Similar to maltase-glucoamylase, intestinal (-)	1.00668	0.910595	0.855638	1.01331	0.0274708
	125206	solute carrier family 5 (Na/glucose cotransporter), member 10 (SLC5A10)	1.00263	1.10198	1.01923	0.90419	0.031415
	124872	Beta-1,4-N-acetyl-galactosaminyl transferase 2 (B4GALNT2)	0.962177	1.00052	1.097	0.950448	0.0335608
	2027	Enolase 3 (beta), muscle (ENO3)	0.543093	2.226	1.0174	0.473476	0.0464053
	8972	Maltase-glucoamylase (alpha-glucosidase)(MGAM) (2)	0.956717	1.0957	1.02551	0.960118	< 0.05
Electron transport	1551	Cytochrome P450, family 3, subfamily A, polypeptide 7 (CYP3A7)	1.08811	0.961303	0.92474	0.963903	0.0457221
Fatty acid metabolism	1582	Cytochrome P450, family 8, subfamily B, polypeptide 1 (CYP8B1)	0.939946	1.23032	0.971419	0.96349	0.0039325
	23597	Acyl-CoA thioesterase 9 (ACOT9)	1.0818	0.854722	0.956751	1.09507	0.0135776
	301	Annexin A1 (ANXA1) (5)	1.00671	0.864674	0.903521	0.952898	< 0.05
Lipid, fatty acid and	3612	Inositol(myo)-1(or 4)-monophosphatase 1 (IMPA1)	0.978427	1.10569	0.955304	0.970986	0.0264747
steroid metabolism	5407	Pancreatic lipase-related protein 1 (PNLIPRP1) (3)	1.0242	1.21025	0.88012	1.0357	< 0.05
Muscle contraction	1152	Creatine kinase, brain (CKB)	0.896237	1.17038	1.07156	0.939033	0.00567484
Other metabolism	23474	Ethylmalonic encephalopathy 1 (ETHE1)	1.05999	0.806123	0.954218	0.982252	0.027779
d) Immunity, stress and cell defense:
Apoptosis	4946	Ornithine decarboxylase antizyme 1 (OAZ1)	1.14613	0.724691	0.813112	1.00323	0.00198288
	2013	Epithelial membrane protein 2 (EMP2)	1.09921	0.631665	0.782937	0.814942	0.0031377
	1191	Clusterin (CLU) (3)	1.0183	0.943704	0.917592	1.07468	< 0.05
Immunity and defense	4118	Mal, T-cell differentiation protein (MAL)	1.08382	0.672235	0.870442	0.941821	0.000456717
	9547	Chemokine (C-X-C motif) ligand 14 (CXCL14)	1.19051	0.689397	0.796978	0.92083	0.0010196
	3119	Major histocompatibility complex, class II, DQ beta 1 (HLA-DQB1)	1.01031	0.668475	0.915123	1.09839	0.00220484
	8991	Selenium binding protein 1 (SELENBP1)	1.00921	0.861333	0.79418	1.15862	0.00314215
	2876	Glutathione peroxidase 1 (GPX1)	0.816007	1.16384	1.08481	0.886304	0.00380922
	8808	Interleukin 1 receptor-like 2 (L1RL2)	1.05632	0.822349	0.927562	0.989908	0.00549318
	3664	Interferon regulatory factor 6 (IRF6)	0.893729	1.03144	1.03195	0.920584	0.0176257
	2950	Glutathione S-transferase pi (GSTP1)	0.91903	1.13368	0.872122	0.972298	0.0205141
	4360	Mannose receptor, C type 1 (MRC1)	0.895097	0.981348	1.02259	1.15775	0.0366908
	165257	Complement component 1, q subcomponent-like 2 (C1QL2) (3)	1.04737	0.933629	0.918519	1.05281	< 0.05
	6275	S100 calcium binding protein A4 (S100A4) (4)	1.02807	0.990736	0.745118	1.19494	< 0.05
	26	Amiloride binding protein 1 (ABP1) (3)	1.06749	0.875729	0.950177	1.03782	< 0.05
	3950	Eukocyte cell-derived chemotaxin 2 (LECT2) (15)	0.950518	1.1342	0.989708	1.04433	< 0.05
Proteolysis	1803	Dipeptidyl-peptidase 4 (DPP4)	1.02612	1.20289	0.901129	0.947938	0.00767733
	11202	Kallikrein-related peptidase 8 (KLK8)	1.00571	1.05631	1.01305	0.96884	0.00829977
	1508	Cathepsin B (CTSB) (2)	1.01094	1.02037	0.915648	1.0148	< 0.05
	1636	Angiotensin I converting enzyme (peptidyl-dipeptidase A) 1 (ACE)	0.954775	1.18939	1.06137	1.04487	0.0125488
	431705	Aastacin-like metallo-endopeptidase (M12 family) (ASTL)	0.981372	1.15258	0.978199	0.958404	0.0178566
	2028	Glutamyl aminopeptidase (aminopeptidase A) (ENPEP2)	0.73208	1.94804	0.750492	0.865941	0.023949
	7316	Ubiquitin C (UBC)	1.13967	0.89158	0.988238	1.1445	0.0294558
	290	Membrane alanine aminopeptidase precursor (ANPEP) (27)	1.01151	0.890114	1.11011	0.965039	< 0.05
e) Protein synthesis and RNA processing:
Amino acid metabolism	635	Betaine-homocysteine methyltransferase (BHMT)	0.986047	0.769007	0.939528	0.995533	0.007807
Pre-mRNA processing	1153	Cold inducible RNA binding protein (CIRBP)	0.936908	1.01011	1.11315	1.51657	0.00593909
	26986	Poly(A) binding protein, cytoplasmic 1 (PABPC1)	1.09061	0.891651	1.01143	1.01304	0.0156724
Protein biosynthesis	6147	Rribosomal protein L23a (RPL23A)	1.00998	1.0062	0.681493	1.27949	5.55038e-05
	6156	Ribosomal protein L30 (RPL30)	1.33928	0.735199	1.05438	0.984065	0.00198265
	23521	Ribosomal protein L13a (RPL13A)	0.986192	1.01188	0.857307	1.2949	0.00216118
	6193	Ribosomal protein S5 (RPS5)	1.29431	0.693674	0.721643	0.830955	0.00425595
	6125	Ribosomal protein L5 (RPL5)	1.18189	0.740501	0.877034	1.09258	0.0066066
	6164	Ribosomal protein L34 (RPL34)	1.35976	1.09052	0.819804	0.911662	0.00762292
	4736	Ribosomal protein L10a (RPL10A)	1.25028	0.886742	0.961832	1.1057	0.00790972
	6165	Ribosomal protein L35a (RPL35A)	1.13355	0.790672	0.891327	1.07974	0.00798509
	6229	Ribosomal protein S24 (RPS24)	1.19128	0.783048	0.975389	1.01671	0.0129465
	6191	Ribosomal protein S4, X-linked (RPS4X)	1.0336	0.798347	1.01374	1.21181	0.0154519
	6188	Ribosomal protein S3 (RPS3)	0.972856	1.07028	0.942438	1.19701	0.0178785
	6224	Ribosomal protein S20 (RPS20)	1.13416	0.854106	0.986481	1.07637	0.0198957
	6133	Ribosomal protein L9 (RPL9)	1.04745	0.819491	0.826414	1.02137	0.031415
	6122	Ribosomal protein L3 (RPL3)	0.960373	0.739325	0.845231	0.877737	0.0364236
	6209	Ribosomal protein S15 (RPS15)	0.937382	0.899387	0.668619	1.16179	0.039246
	6202	Ribosomal protein S8 (RPS8)	1.04219	0.876745	0.92883	0.989304	0.0466922
	6218	Ribosomal protein S17 (RPS17) (2)	1.20013	0.839242	1.004	0.831315	< 0.05
	6230	Ribosomal protein S25 (RPS25)(2)	1.18989	0.867697	0.979268	0.704174	< 0.05
	9045	Ribosomal protein L14 (RPL14) (2)	1.24042	1.07495	0.822588	0.909062	< 0.05
	6201	Ribosomal protein S7 (RPS7) (2)	1.22236	1.03501	1.01853	0.824428	< 0.05
Protein modification	10610	6-sialyltransferase 2 (ST6GALNAC2)	1.10691	0.771444	0.894789	1.02827	0.00198265
	7052	Transglutaminase 2 (TGM2)	1.22358	0.919039	0.845077	0.991225	0.0486008
Translational regulation	1917	Eukaryotic translation elongation factor 1 alpha 2 (EEF1A2)	1.10031	0.81106	0.796984	1.04613	0.00347993
	84844	PHD finger protein 5A (PHF5A)	1.02245	1.03584	1.02946	1.3908	0.007807
	1915	Eukaryotic translation elongation factor 1 alpha 1 (EEF1A1) (2)	0.991139	1.08049	0.944444	0.822643	< 0.05
f) Signal tansduction:
Cell adhesion-mediated signaling	999	Cadherin 1, type 1, E-cadherin (epithelial) (CDH1)	1.1181	0.686853	0.961166	1.00569	0.00203119
	433	Asialoglycoprotein receptor 2 (ASGR2)	0.859665	1.14721	1.03644	0.959022	0.00379327
	9746	Calsyntenin 3 (CLSTN3)	0.859442	1.11039	1.05319	0.922298	0.00829977
	634	Carcinoembryonic antigen-related cell adhesion molecule 1 (CEACAM1)	0.953671	1.06469	0.999332	1.0225	0.0129117
	57829	Zona pellucida glycoprotein 4 (ZP4)	1.14906	0.909438	0.967692	1.05368	0.0154712
	4851	Notch homolog 1, translocation-associated (Drosophila) (NOTCH1)	1.09475	0.82924	0.923358	0.914208	0.0178566
	7784	Zona pellucida glycoprotein 3 (ZP3)	0.924109	1.14599	1.03001	1.04744	0.0196748
	9379	Neurexin 2 (NRXN2)	1.00047	1.03725	1.03331	0.940819	0.0246093
	2208	Fc fragment of IgE, low affinity II, receptor for CD23 (FCER2)	1.04688	1.01845	1.12568	1.45806	0.0246525
	1015	Cadherin 17, LI cadherin (liver-intestine) (CDH17)	1.05663	0.946005	1.02204	0.904789	0.0301809
	1005	Cadherin 7, type 2 (CDH7)	0.9549	1.10847	1.02451	0.951087	0.0316319
	1009	Cadherin 11, type 2 (CDH11)	0.910693	1.12237	1.02421	0.996207	0.0366752
	3695	Integrin, beta 7 (ITGB7)	0.984484	1.02347	0.899767	1.02388	0.0487951
Intracellular signaling cascade	6774	Signal transducer and activator of transcription 3 (STAT3)	1.09453	0.94026	0.921117	1.00446	0.0152992
Signal transduction	116	Adenylate cyclase activating polypeptide 1 (pituitary) (ADCYAP1)	0.970957	1.45073	1.17805	1.12667	0.00347993
	7200	Thyrotropin-releasing hormone (TRH)	0.930953	1.06298	1.03943	0.912382	0.0316233
g) Other / unknown functions:
Biological process unclassified	424100	PREDICTED: similar to KIAA1571 protein [Gallus gallus]	0.800008	1.09441	1.04908	0.902658	0.00198265
	254773	Ysozyme-like (-)	1.07156	0.707409	0.978062	0.955602	0.00440251
	51617	HMP19 protein (-)	1.00357	1.03966	0.999271	1.03132	0.00470779
	592075	PREDICTED: hypothetical protein [Strongylocentrotus purpuratus] ref|XP_001180393.1|	0.936457	1.07494	1.02477	1.12102	0.00735108
	374887	FLJ44968 protein (-)	0.87202	1.07411	1.00743	0.951132	0.00986368
	114440	zona pellucida glycoprotein 2.4 [Danio rerio] gb|AAK16579.1|	1.08222	1.08002	1.04634	0.921701	0.010477
	566465	PREDICTED: apolipoprotein B [Danio rerio]	0.995303	1.04795	0.985615	0.965158	0.0121192
	4512	cytochrome c oxidase subunit I [Anguilla rostrata] dbj|BAD78181.1|	0.922846	1.15917	2.08674	1.09553	0.0121192
	445122	hypothetical protein LOC445122 [Danio rerio] gb|AAH78251.1| Zgc:100908 [Danio rerio]	0.996006	0.797631	0.867256	1.01075	0.0156339
	3190640	cytochrome c oxidase subunit I [Anguilla obscura] dbj|BAD78155.1|	0.718619	0.98728	1.34093	1.04077	0.0167737
	79070	KDEL (Lys-Asp-Glu-Leu) containing 1 (KDELC1)	1.09287	0.942501	0.936671	0.940732	0.0171866
	563388	PREDICTED: similar to canoe CG2534-PB [Danio rerio]	1.05919	0.855515	1.02901	1.0966	0.0181016
	259251	LAG1 homolog. ceramide synthase 2 [Danio rerio] gb|AAK83374.1|	1.10678	0.884913	1.02648	0.926791	0.0277728
	4514	cytochrome c oxidase subunit III [Anguilla anguilla] dbj|BAD77977.1|	0.894589	1.09043	1.50301	0.971336	0.0284693
	562172	PREDICTED: similar to hedgling [Danio rerio]	0.924938	1.15088	1.00346	1.04132	0.0311988
	406338	Zgc:55941 [Danio rerio]	0.923816	1.134	1.06201	1.05614	0.033657
	406307	hypothetical protein LOC406307 [Danio rerio] sp|Q90YP3|RS28_ICTPU	1.15587	0.734719	0.926566	0.61387	0.0362889
	837327	Arabidopsis, nitrate transporter	1.01913	0.98436	1.04607	0.870922	0.0363759
	132321	Chromosome 4 open reading frame 33 (Caorf33) (2)	1.02269	1.10285	0.986111	1.14731	< 0.05
	3190276	cytochrome c oxidase subunit II [Anguilla rostrata] ref|YP_163832.1| (2)	1.08011	0.969047	1.14183	0.730546	<0.05
Supplementary table 1b: details on gene name, annotation information, expression ratio and q-values for 60 genes showing significant expression differences
between size groups in leptocephali samples from two eel species (see Material & Methods for details). Fold change represent ratios between
highest and lowest expression value among size groups (calculated using the R software).
	Entrez		Fold
Biological Process	ID	Name	change	p-value	q-value
a.) Cell cycle and developmental processes:
Cell cycle	891	Cyclin B1 (CCNB1) (2)	1.42791	< 0.05	< 0.05
Cell structure	137075	Claudin 23 (CLDN23)	7.29262	0.000274799	0.00174211
	4600	Myxovirus (influenza virus) resistance 2 (mouse) (MX2)	1.29073	0.00637332	0.00502539
	2823	Glycoprotein M6A (GPM6A)	1.42555	0.0161092	0.00788007
	1293	Collagen, type VI, alpha 3 (COL6A3) (3)	1.19751	< 0.05	< 0.05
	1364	Claudin 4 (CLDN4) (2)	1.36642	< 0.05	< 0.05
Developmental processes	8754	ADAM metallopeptidase domain 9 (meltrin gamma) (ADAM9)	1.36343	1.20643e-05	0.000374915
	10175	Cornichon homolog (Drosophila) (CNIH)	1.48025	0.0441903	0.0130788
	4583	Mucin 2, oligomeric mucus/gel-forming (MUC2) (2)	2.5791	< 0.05	< 0.05
Ectoderm development	3280	Hairy and enhancer of split 1, (Drosophila) (HES1)	1.21012	0.00455429	0.00439152
	3856	Keratin 8 (KRT8)	1.15484	0.00608981	0.00490311
	7840	Alstrom syndrome 1 (ALMS1)	1.27686	0.00983378	0.00617247
	8726	Embryonic ectoderm development (EED)	1.48252	0.00999933	0.00620892
	7431	Vimentin (VIM)	1.26246	0.0100824	0.00622986
	2168	Fatty acid binding protein 1, liver (FABP1)	1.92963	0.0146521	0.00753414
	2824	Glycoprotein M6B (GPM6B)	1.60549	0.0271025	0.010363
	2125	Envoplakin (EVPL)	1.3891	0.0311655	0.0112515
MAPKKK cascade	5602	Mitogen-activated protein kinase 10 (MAPK10)	1.36874	0.0395912	0.0123834
Other nucleoside, nucleotide and nucleic acid metabolism	6470	Serine hydroxymethyltransferase 1 (soluble) (SHMT1)	1.44255	0.0012252	0.00297273
Purine metabolism	506	ATP synthase, H+ transporting, mitochondrial F1 complex ß (ATP5B)	3.39698	0.000108579	0.00106833
b.) Cellular and organismal transport:
Extracellular transport and import	54716	Solute carrier family 6 (proline IMINO transporter), member 20 (SLC6A20)	1.48063	0.00333646	0.00402124
	8647	ATP-binding cassette, sub-family B (MDR/TAP), member 11 (ABCB11)	1.32999	0.0233928	0.00968016
Intracellular protein traffic	6386	Syndecan binding protein (syntenin) (SDCBP) (2)	1.59989	< 0.05	< 0.05
Ion transport	491	ATPase, Ca++ transporting, plasma membrane 2 (ATP2B2)	1.61311	0.00232641	0.0036506
Transport	55343	Solute carrier family 35, member C1 (SLC35C1)	3.94333	0.00366153	0.00420516
Vitamin/cofactor transport	347	Apolipoprotein D (APOD)	1.31839	0.0205871	0.00911585
c.) Energy metabolism:
Carbohydrate metabolism	3098	Hexokinase 1 (HK1)	1.4885	0.00604088	0.00488911
Cholesterol metabolism	114880	Oxysterol binding protein-like 6 (OSBPL6)	1.26405	0.0477554	0.0134915
Lipid and fatty acid transport	5360	Phospholipid transfer protein (PLTP)	1.25484	0.0299987	0.0110178
d.) Immunity, stress and cell defense:
Immunity and defense	671	Bactericidal/permeability-increasing protein (BPI)	1.52817	0.0381267	0.0122108
Protein complex assembly	3312	Heat shock 70kDa protein 8 (HSPA8)	1.41821	0.0453137	0.0131582
Proteolysis	1520	Cathepsin S (CTSS)	1.24946	0.00524598	0.00463086
	59343	SUMO1/sentrin/SMT3 specific peptidase 2 (SENP2)	1.38947	0.0134377	0.00717159
	6690	Serine peptidase inhibitor, Kazal type 1 (SPINK1)	3.02056	0.0155938	0.00776734
	823	Calpain 1, (mu/I) large subunit (CAPN1)	1.66249	0.0156729	0.00777461
	23650	Tripartite motif-containing 29 (TRIM29)	1.21571	0.0156615	0.00777461
	1363	Carboxypeptidase E (CPE)	1.41712	0.0177862	0.00844847
	23087	Tripartite motif-containing 35 (TRIM35)	1.22637	0.0257674	0.0102531
	10738	Ret finger protein-like 3 (RFPL3)	1.26323	0.0310838	0.0112476
e.) Protein synthesis and RNA processing:
Protein biosynthesis	6158	Ribosomal protein L28 (RPL28)	4.52927	0.00948861	0.00603338
	6135	Ribosomal protein L11 (RPL11) (2)	1.2691	< 0.05	< 0.05
	6132	Ribosomal protein L8 (RPL8) (2)	1.38272	< 0.05	< 0.05
Protein metabolism and modification	5859	Glutaminyl-tRNA synthetase (QARS)	1.72894	0.0291059	0.0109054
f.) Signal transduction:
Calcium mediated signaling	5580	Protein kinase C, delta (PRKCD)	1.14684	0.00394973	0.00424265
Regulated exocytosis	6620	Synuclein, beta (SNCB)	1.49528	0.0318767	0.0113915
g.) Other / unknown functions:
Hearing	4647	Myosin VIIA (MYO7A)	1.29531	0.0276508	0.0105219
Unknown / Biological process unclassified	92353	Immunoglobulin lambda-like polypeptide 3 [Homo sapiens]	1.22537	0.00321314	0.00393241
	7176	Triosephosphate isomerase 1 [Homo sapiens]	3.05224	0.00330094	0.00399361
	395074	Steroid-sensitive protein 1 [Gallus gallus]	1.40156	0.00774464	0.00540723
	25791	Neuronal guanine nucleotide exchange factor (NGEF)	1.3826	0.0108639	0.00648519
	11342	Ring finger protein 13 (RNF13)	1.30559	0.0109698	0.00652383
	572260	PREDICTED: similar to Na(+)/K(+)/Ca(2+)-exchange protein 3 precursor [Danio rerio]	1.49899	0.0111595	0.006615
	27248	Chromosome 2 open reading frame 30 (C2orf30)	2.98993	0.0159819	0.00786633
	10083	Usher syndrome 1C (autosomal recessive, severe) (USH1C)	1.21315	0.0212212	0.00923991
	402382	Similar to collagen, type I, alpha 2 (unassigned)	1.26381	0.0263224	0.0103135
	4536	NADH dehydrogenase subunit 2 [Homo sapiens]	1.24404	0.032315	0.0114834
	80737	Chromosome 6 open reading frame 27 (C6orf27)	1.34717	0.0351635	0.0118198
	553947	Unc4.1 homeobox [Danio rerio] sp|Q50D79.2|UNC4_DANRE	1.20764	0.0378921	0.0121905
	563278	PREDICTED: si:ch211-264e16.1 [Danio rerio]	1.30199	0.0457855	0.0132175
	4538	NADH dehydrogenase subunit 4 [Homo sapiens] (2)	4.12237	< 0.05	< 0.05
*: numbers in parenthesis represent the number of gene copies in the data set
